# Supplementary material for: Well-being issues: Its influence on RPE and enjoyment in masters water polo training and the player–coach gap
Source: PLoS One. 2026 Jan 13;21(1):e0340261. doi: 10.1371/journal.pone.0340261 (PMC12798962; doi:10.1371/journal.pone.0340261)
Supplement: S1 Dataset — (XLSX) [file pone.0340261.s001.xlsx]

## Sheet: Sheet1
Numero sessione	Codice Giocatore	tipo allenamento	Durata allenamento	disordini del sonno	Stress (generale)	Fatica (generale)	DOMS	RPE giocatore	S.RPE giocatore	Divertimento giocatore	RPE allenatore	S_RPE allenatore	Divertimento allenatore
1	1	1	75	2	1	1	1	4	300	4	5	375	5
2	1	2	60	3	1	2	1	4	240	5	5	300	3
5	1	3	75	2	2	3	1	3	225	4	3.70588	277.941	4.64706
6	1	2	60	2	1	1	1	3	180	4	5	300	3
8	1	3	60	2	1	1	1	3	180	5	6	360	3
9	1	3	75	1	1	1	1	4	300	6	5	375	5
10	1	2	60	3	1	1	1	3	180	5	4	240	2
13	1	3	60	1	1	1	1	3	180	6	7	420	6
14	1	2	60	3	1	1	1	2	120	3	3	180	3
17	1	2	60	2	1	1	1	3	180	3	6	360	3
21	1	3	60	3	2	1	1	1	60	3	2	120	4
26	1	3	75	3	1	2	1	2	150	4	3	225	5
27	1	2	60	3	1	2	1	3	180	3	4.77778	286.667	2.55556
29	1	3	60	3	1	1	1	3	180	5	5	300	3
30	1	3	60	2	1	1	1	3	180	4	3	180	5
31	1	2	60	3	1	2	1	4	240	3	4	240	2
33	1	3	75	3	1	1	1	3	225	3	3	225	5
34	1	3	75	1	1	1	1	3	225	3	3.70588	277.941	4.64706
35	1	2	60	3	1	2	1	4	240	5	4.77778	286.667	2.55556
38	1	3	60	2	1	1	1	1	60	3	3.70588	222.353	4.64706
39	1	2	60	3	1	1	1	3	180	3	5	300	3
41	1	3	75	2	1	2	1	4	300	5	3.70588	277.941	4.64706
42	1	3	75	2	1	1	1	3	225	3	3.70588	277.941	4.64706
43	1	2	60	3	1	2	1	3	180	3	4.77778	286.667	2.55556
46	1	4	90	3	1	2	1	3	270	5	4.5	405	6
2	2	2	60	2	2	2	1	3	180	4	5	300	3
5	2	3	75	2	2	2	2	2	150	7	3.70588	277.941	4.64706
6	2	2	60	1	1	2	2	3	180	3	5	300	3
9	2	3	75	3	3	1	1	4	300	5	5	375	5
13	2	3	60	2	1	2	2	2	120	6	7	420	6
15	2	3	75	2	1	2	2	3	225	5	2	150	4
17	2	2	60	2	2	2	1	5	300	3	6	360	3
18	2	1	60	3	1	2	3	3	180	5	2	120	5
21	2	3	60	2	2	2	2	2	120	5	2	120	4
22	2	3	60	2	2	2	2	3	180	6	2	120	4
25	2	2	60	2	2	2	2	3	180	3	5	300	2
26	2	3	75	3	3	3	4	3	225	6	3	225	5
27	2	2	60	2	2	2	2	3	180	3	4.77778	286.667	2.55556
31	2	2	60	2	2	1	2	3	180	3	4	240	2
34	2	3	75	1	1	2	1	3	225	7	3.70588	277.941	4.64706
35	2	2	60	3	1	3	3	2	120	3	4.77778	286.667	2.55556
39	2	2	60	2	2	3	2	4	240	3	5	300	3
4	3	3	75	2	1	2	1	3	225	4	4	300	5
8	3	3	60	1	1	1	1	3	180	4	6	360	3
15	3	3	75	1	2	1	1	3	225	4	2	150	4
27	3	2	60	1	1	1	1	3	180	4	4.77778	286.667	2.55556
28	3	3	60	1	2	2	1	3	180	5	3.70588	222.353	4.64706
29	3	3	60	1	1	1	1	3	180	4	5	300	3
33	3	3	75	1	3	1	1	4	300	5	3	225	5
35	3	2	60	1	1	1	1	3	180	4	4.77778	286.667	2.55556
37	3	3	60	1	1	1	1	3	180	4	3.70588	222.353	4.64706
39	3	3	60	1	1	1	1	4	240	3	3.70588	222.353	4.64706
40	3	3	75	1	1	1	1	3	225	3	3	225	5
41	3	3	75	1	3	2	1	4	300	5	3.70588	277.941	4.64706
45	3	3	75	1	1	1	1	3	225	4	3.70588	277.941	4.64706
1	4	1	75	3	3	2	4	3	225	4	5	375	5
8	4	3	60	3	4	2	4	2	120	3	6	360	3
9	4	3	75	6	3	2	3	3	225	5	5	375	5
10	4	2	60	6	4	5	5	4	240	5	4	240	2
17	4	2	60	2	3	2	5	4	240	4	6	360	3
20	4	2	60	2	2	4	4	2	120	2	4.77778	286.667	2.55556
21	4	3	60	2	2	5	5	1	60	3	2	120	4
22	4	3	60	3	3	4	4	3	180	3	2	120	4
24	4	3	90	6	3	3	5	3	270	3	2	180	5
26	4	3	75	3	2	3	3	2	150	3	3	225	5
27	4	2	60	3	2	3	4	3	180	4	4.77778	286.667	2.55556
29	4	3	60	3	2	5	6	3	180	2	5	300	3
30	4	3	60	4	3	2	4	2	120	4	3	180	5
31	4	2	60	4	3	4	4	4	240	5	4	240	2
34	4	3	75	4	2	3	3	2	150	3	3.70588	277.941	4.64706
38	4	3	60	6	4	2	4	1	60	1	3.70588	222.353	4.64706
39	4	2	60	4	2	5	4	4	240	6	5	300	3
41	4	3	75	2	2	4	4	4	300	7	3.70588	277.941	4.64706
42	4	3	75	3	3	4	5	3	225	5	3.70588	277.941	4.64706
43	4	2	60	5	4	6	6	4	240	6	4.77778	286.667	2.55556
10	5	2	60	5	2	2	1	7	420	2	4	240	2
12	5	4	60	3	4	3	1	5	300	5	5	300	6
14	5	2	60	3	3	3	2	2	120	5	3	180	3
27	5	2	60	5	2	3	1	5	300	2	4.77778	286.667	2.55556
30	5	3	60	3	2	2	1	1	60	6	3	180	5
31	5	2	60	6	2	4	2	4	240	2	4	240	2
35	5	2	60	4	2	2	1	3	180	5	4.77778	286.667	2.55556
39	5	2	60	3	2	2	2	7	420	2	5	300	3
41	5	3	75	2	2	2	2	3	225	7	3.70588	277.941	4.64706
43	5	2	60	3	2	3	2	6	360	6	4.77778	286.667	2.55556
45	5	3	75	3	2	2	2	3	225	2	3.70588	277.941	4.64706
3	6	1	60	3	3	3	5	2	120	5	2	120	5
4	6	3	75	3	4	4	5	4	300	3	4	300	5
7	6	3	90	4	4	4	4	5	450	3	3	270	5
8	6	3	60	4	4	3	4	7	420	3	6	360	3
12	6	4	60	4	5	4	3	7	420	3	5	300	6
15	6	3	75	4	4	5	4	3	225	2	2	150	4
16	6	2	60	3	3	2	3	2	120	2	6	360	2
17	6	2	60	3	3	3	3	2	120	5	6	360	3
18	6	1	60	3	3	4	5	2	120	4	2	120	5
19	6	3	60	3	4	4	5	1	60	1	5	300	5
20	6	2	60	5	5	3	3	1	60	3	4.77778	286.667	2.55556
22	6	3	60	3	3	3	3	3	180	4	2	120	4
1	7	1	75	3	4	5	5	6	450	5	5	375	5
2	7	2	60	2	3	4	3	6	360	4	5	300	3
5	7	3	75	3	5	2	2	3	225	6	3.70588	277.941	4.64706
6	7	2	60	2	3	2	1	3	180	3	5	300	3
8	7	3	60	4	5	3	1	2	120	5	6	360	3
9	7	3	75	1	3	3	1	5	375	6	5	375	5
10	7	2	60	1	2	3	1	5	300	3	4	240	2
13	7	3	60	1	5	3	1	3	180	4	7	420	6
16	7	2	60	2	3	3	1	7	420	2	6	360	2
17	7	2	60	2	1	2	2	7	420	3	6	360	3
21	7	3	60	2	3	2	1	1	60	2	2	120	4
22	7	3	60	4	4	3	1	4	240	4	2	120	4
27	7	2	60	2	1	2	1	5	300	2	4.77778	286.667	2.55556
30	7	3	60	2	2	1	1	3	180	5	3	180	5
31	7	2	60	3	2	1	2	4	240	3	4	240	2
33	7	3	75	1	1	1	1	3	225	4	3	225	5
34	7	3	75	2	1	2	1	2	150	4	3.70588	277.941	4.64706
39	7	2	60	1	1	2	3	5	300	3	5	300	3
41	7	3	75	1	2	1	1	3	225	5	3.70588	277.941	4.64706
42	7	3	75	1	1	2	2	2	150	4	3.70588	277.941	4.64706
43	7	2	60	1	1	1	1	7	420	4	4.77778	286.667	2.55556
45	7	3	75	1	2	1	1	1	75	1	3.70588	277.941	4.64706
46	7	4	90	4	2	1	1	7	630	6	4.5	405	6
2	8	2	60	4	5	2	1	7	420	2	5	300	3
5	8	3	75	1	4	3	1	2	150	3	3.70588	277.941	4.64706
24	8	3	90	1	1	2	1	2	180	4	2	180	5
27	8	2	60	7	4	1	1	2	120	2	4.77778	286.667	2.55556
28	8	3	60	7	5	2	1	1	60	2	3.70588	222.353	4.64706
1	9	1	75	2	3	4	4	4	300	6	5	375	5
2	9	2	60	3	5	5	6	5	300	4	5	300	3
3	9	1	60	5	4	4	5	3	180	5	2	120	5
4	9	3	75	4	5	5	5	7	525	5	4	300	5
6	9	2	60	5	4	4	6	6	360	5	5	300	3
8	9	3	60	5	5	4	3	4	240	6	6	360	3
9	9	3	75	5	5	4	4	5	375	6	5	375	5
10	9	2	60	2	6	4	5	9	540	2	4	240	2
11	9	3	75	3	6	5	6	1	75	1	4	300	5
13	9	3	60	4	5	5	5	3	180	6	7	420	6
15	9	3	75	4	5	4	5	7	525	4	2	150	4
16	9	2	60	2	5	6	4	7	420	2	6	360	2
17	9	2	60	4	5	5	5	8	480	4	6	360	3
18	9	1	60	6	6	6	7	5	300	4	2	120	5
20	9	2	60	2	5	3	4	3	180	7	4.77778	286.667	2.55556
21	9	3	60	5	5	5	4	1	60	6	2	120	4
22	9	3	60	6	3	2	2	6	360	3	2	120	4
23	9	4	120	4	3	2	2	5	600	7	4	480	6
24	9	3	90	3	3	3	3	4	360	6	2	180	5
27	9	2	60	2	3	1	1	4	240	3	4.77778	286.667	2.55556
29	9	3	60	3	4	6	4	2	120	4	5	300	3
31	9	2	60	5	5	3	2	9	540	3	4	240	2
32	9	1	60	4	4	4	4	3	180	4	3	180	6
33	9	3	75	4	4	4	5	4	300	6	3	225	5
35	9	2	60	3	5	4	5	3	180	3	4.77778	286.667	2.55556
36	9	3	60	2	4	6	6	8	480	4	4	240	5
37	9	3	60	6	5	6	6	8	480	5	3.70588	222.353	4.64706
38	9	3	60	2	2	2	3	3	180	5	3.70588	222.353	4.64706
39	9	2	60	5	5	4	4	7	420	3	5	300	3
40	9	3	75	2	4	3	4	6	450	5	3	225	5
41	9	3	75	4	4	5	5	7	525	5	3.70588	277.941	4.64706
43	9	2	60	3	4	4	5	7	420	2	4.77778	286.667	2.55556
46	9	4	90	2	3	2	3	7	630	6	4.5	405	6
1	10	1	75	1	4	4	2	1	75	4	5	375	5
3	10	1	60	1	4	2	2	2	120	1	2	120	5
8	10	3	60	1	3	3	2	4	240	6	6	360	3
9	10	3	75	6	2	4	1	3	225	5	5	375	5
10	10	2	60	6	4	2	1	3	180	2	4	240	2
12	10	4	60	5	3	2	1	5	300	6	5	300	6
14	10	2	60	4	1	6	5	5	300	7	3	180	3
15	10	3	75	7	2	4	3	3	225	3	2	150	4
17	10	2	60	6	3	2	2	5	300	1	6	360	3
19	10	3	60	6	3	4	2	3	180	4	5	300	5
21	10	3	60	2	3	2	2	2	120	5	2	120	4
22	10	3	60	2	2	5	4	3	180	6	2	120	4
27	10	2	60	1	1	2	3	2	120	1	4.77778	286.667	2.55556
29	10	3	60	2	3	2	2	4	240	3	5	300	3
30	10	3	60	2	2	2	1	2	120	4	3	180	5
31	10	2	60	1	1	2	2	2	120	2	4	240	2
36	10	3	60	2	1	2	1	2	120	2	4	240	5
39	10	2	60	2	3	3	2	4	240	1	5	300	3
42	10	3	75	3	2	3	1	1	75	1	3.70588	277.941	4.64706
43	10	2	60	3	1	2	3	1	60	1	4.77778	286.667	2.55556
45	10	3	75	2	2	2	2	4	300	5	3.70588	277.941	4.64706
46	10	4	90	1	1	2	2	4	360	5	4.5	405	6
10	11	2	60	4	4	4	3	4	240	3	4	240	2
16	11	2	60	4	4	3	4	4	240	2	6	360	2
17	11	2	60	2	3	4	4	4	240	3	6	360	3
23	11	4	120	4	3	3	3	4	480	5	4	480	6
33	11	3	75	5	4	4	3	4	300	5	3	225	5
35	11	2	60	3	3	4	4	4	240	3	4.77778	286.667	2.55556
38	11	3	60	3	4	4	3	2	120	2	3.70588	222.353	4.64706
2	12	2	60	1	6	5	1	3	180	3	5	300	3
3	12	1	60	1	4	5	1	2	120	6	2	120	5
4	12	3	75	6	5	5	2	9	675	5	4	300	5
6	12	2	60	7	2	2	1	4	240	4	5	300	3
7	12	3	90	1	3	2	1	4	360	5	3	270	5
8	12	3	60	1	4	2	1	5	300	5	6	360	3
11	12	3	75	6	3	2	1	3	225	6	4	300	5
12	12	4	60	1	2	2	2	5	300	7	5	300	6
15	12	3	75	1	2	2	3	2	150	6	2	150	4
19	12	3	60	1	3	3	1	4	240	5	5	300	5
21	12	3	60	1	4	2	1	1	60	6	2	120	4
45	12	3	75	2	5	6	1	9	675	5	3.70588	277.941	4.64706
1	13	1	75	2	1	3	1	3	225	4	5	375	5
3	13	1	60	1	4	2	2	1	60	1	2	120	5
4	13	3	75	1	2	2	1	4	300	5	4	300	5
16	13	2	60	1	1	2	1	3	180	1	6	360	2
44	13	3	75	6	3	4	3	3	225	4	3.70588	277.941	4.64706
1	14	1	75	3	6	3	2	2	150	6	5	375	5
2	14	2	60	4	6	5	2	5	300	4	5	300	3
4	14	3	75	4	5	3	1	2	150	5	4	300	5
5	14	3	75	4	2	1	1	1	75	6	3.70588	277.941	4.64706
6	14	2	60	2	3	2	1	3	180	4	5	300	3
7	14	3	90	4	6	2	1	3	270	6	3	270	5
8	14	3	60	3	6	2	1	5	300	7	6	360	3
19	14	3	60	4	6	2	7	4	240	7	5	300	5
21	14	3	60	4	6	3	5	1	60	3	2	120	4
24	14	3	90	2	5	2	6	1	90	1	2	180	5
27	14	2	60	3	3	3	5	3	180	2	4.77778	286.667	2.55556
30	14	3	60	2	2	2	4	3	180	3	3	180	5
32	14	1	60	2	3	4	4	4	240	4	3	180	6
33	14	3	75	3	4	3	3	1	75	3	3	225	5
39	14	2	60	2	2	2	4	7	420	3	5	300	3
40	14	3	75	1	3	3	4	2	150	6	3	225	5
43	14	2	60	2	3	3	4	5	300	4	4.77778	286.667	2.55556
45	14	3	75	2	4	3	3	6	450	7	3.70588	277.941	4.64706
46	14	4	90	3	2	2	3	3	270	5	4.5	405	6
2	15	2	60	4	5	2	2	3	180	3	5	300	3
5	15	3	75	4	3	2	3	2	150	4	3.70588	277.941	4.64706
6	15	2	60	3	3	2	2	3	180	2	5	300	3
9	15	3	75	2	3	2	2	4	300	3	5	375	5
16	15	2	60	3	4	2	2	3	180	2	6	360	2
17	15	2	60	3	2	2	2	3	180	2	6	360	3
18	15	1	60	5	4	3	2	2	120	2	2	120	5
20	15	2	60	1	5	6	2	1	60	4	4.77778	286.667	2.55556
22	15	3	60	3	3	4	2	3	180	6	2	120	4
26	15	3	75	3	3	4	2	3	225	5	3	225	5
27	15	2	60	2	5	3	1	2	120	3	4.77778	286.667	2.55556
30	15	3	60	3	3	2	3	2	120	3	3	180	5
33	15	3	75	4	3	2	2	3	225	6	3	225	5
34	15	3	75	5	4	2	2	2	150	4	3.70588	277.941	4.64706
35	15	2	60	3	2	3	1	2	120	4	4.77778	286.667	2.55556
37	15	3	60	5	4	7	2	3	180	4	3.70588	222.353	4.64706
38	15	3	60	7	5	4	1	1	60	3	3.70588	222.353	4.64706
42	15	3	75	2	2	3	2	2	150	4	3.70588	277.941	4.64706
44	15	3	75	6	3	4	2	3	225	4	3.70588	277.941	4.64706
45	15	3	75	3	3	2	2	1	75	1	3.70588	277.941	4.64706
46	15	4	90	3	3	2	1	3	270	4	4.5	405	6
1	16	1	75	3	3	2	3	2	150	4	5	375	5
4	16	3	75	2	5	3	2	2	150	3	4	300	5
12	16	4	60	3	3	5	3	4	240	3	5	300	6
13	16	3	60	2	2	3	3	5	300	6	7	420	6
14	16	2	60	2	4	1	4	1	60	2	3	180	3
1	17	1	75	4	4	1	3	2	150	5	5	375	5
2	17	2	60	1	3	3	3	5	300	2	5	300	3
5	17	3	75	4	2	2	3	2	150	6	3.70588	277.941	4.64706
6	17	2	60	1	3	2	4	7	420	2	5	300	3
9	17	3	75	7	1	1	3	1	75	7	5	375	5
11	17	3	75	1	2	1	2	3	225	5	4	300	5
13	17	3	60	5	1	1	2	1	60	3	7	420	6
16	17	2	60	1	1	1	1	1	60	7	6	360	2
19	17	3	60	1	1	1	1	1	60	7	5	300	5
